# Supplementary material for: Universal Features of Post-Transcriptional Gene Regulation Are Critical for Plasmodium Zygote Development
Source: PLoS Pathog. 2010 Feb 12;6(2):e1000767. doi: 10.1371/journal.ppat.1000767 (PMC2820534; doi:10.1371/journal.ppat.1000767)
Supplement: Table S1 — LC-MS/MS results of immunoprecipitation eluates using DOZI::GFP and CITH::GFP gametocyte lysates (0.04 MB XLS) [file ppat.1000767.s017.xls]

## Sheet: Sheet1
Table S1
LC-MS/MS results of immunoprecipitation eluates using DOZI::GFP and CITH::GFP gametocyte lysates
GFP	unique peptide hits using anti-GFP antibodies in the pull down experiment
cmyc	unique peptide hits using anti-cmyc antibodies in the pull down experiment
ratio	value = [(peptidehitsGFP+1)/(peptidehitscmyc+1)]-1
av ratio	value = [(ΣpeptidehitsGFP/3+1)/(Σpeptidehitscmyc/3+1)]-1
orange shading	ratio ≥ 3
blue shading	cummulative ratio ≥ 9
yellow shading	average ratio ≥ 3
	P. berghei	IP1 (DOZI::GFP)			IP2 (DOZI::GFP)			IP3 (CITH::GFP)			cummulative IP1-2-3				P. falciparum
protein name or identified motifs	protein name	GFP	cmyc	ratio	GFP	cmyc	ratio	GFP	cmyc	ratio	GFP	cmyc	ratio	av ratio	protein name
conserved Plasmodium protein, unknown function	PB000695.03.7	51	0	51	45	0	45	45	0	45	141	0	141	47	PFE0780w
conserved Plasmodium protein, unknown function	PB000120.01.7	29	0	29	34	0	34	33	0	33	96	0	96	32	PFC1065w
conserved Plasmodium protein, unknown function	PB001107.03.7	29	0	29	13	0	13	25	0	25	67	0	67	22.3333	PFC0430w
polyA binding protein PABP	PB001286.00.0	54	1	26.5	35	0	35	36	2	11.3333	125	3	30.5	20.3333	PFL1170w
Lsm14 domain protein CITH	PB000768.03.0	26	0	26	26	0	26	36	2	11.3333	88	2	28.6667	17.2	PF14_0717
DEAD-box RNA helicase DOZI	PB000603.01.0	27	1	13	20	0	20	21	0	21	68	1	33.5	16.75	PFC0915w
conserved hypothetical protein	PB000647.02.0	14	0	14	14	0	14	10	0	10	38	0	38	12.6667	PF08_0023
Homolog of BRUNO HoBo	PB001285.00.0	15	0	15	7	0	7	13	0	13	35	0	35	11.6667	PF14_0096
conserved Plasmodium protein, unknown function	PB000124.01.0	7	0	7	11	0	11	15	0	15	33	0	33	11	PFL0965c
conserved Plasmodium protein, unknown function	PB000642.01.0	18	0	18	13	0	13	21	2	6.33333	52	2	16.6667	10	MAL13P1.237
RNA-binding protein, put.	PB000805.02.0	12	0	12	2	0	2	6	0	6	20	0	20	6.66667	PFI0820c
translation initiation factor E4, put.	PB000857.02.0	11	1	5	3	0	3	11	0	11	25	1	12	6	PFC0635c
ALBA-domain	PB000862.00.0	17	2	5	10	0	10	13	2	3.66667	40	4	7.2	5.14286	PF08_0074
enolase, put.	PB000456.03.0	14	5	1.5	30	0	30	34	6	4	78	11	5.58333	4.78571	PF10_0155
ALBA-domain	PB000878.02.0	4	0	4	0	0	0	10	0	10	14	0	14	4.66667	PF10_0063
ALBA-domain	PB000812.02.0	3	0	3	4	0	4	3	0	3	10	0	10	3.33333	MAL13P1.233
ribosomal protein S2, put.	PB001359.02.0	0	0	0	2	0	2	6	0	6	8	0	8	2.66667	PF14_0448
40S ribosomal subunit protein S9, put.	PB001067.00.0	5	0	5	0	0	0	2	0	2	7	0	7	2.33333	PFE1005w
40S ribosomal protein S16, put.	PB000222.03.0	0	0	0	0	0	0	6	0	6	6	0	6	2	PF08_0076
conserved hypothetical protein	PB000012.02.0	2	0	2	2	0	2	1	0	1	5	0	5	1.66667	PF10_0068
L-lactate dehydrogenase, put.	PB000185.00.0	4	0	4	0	0	0	0	0	0	4	0	4	1.33333	PF13_0141
elongation factor 1-gamma, put.	PB000049.03.0	4	0	4	0	0	0	0	0	0	4	0	4	1.33333	PF13_0214
40S ribosomal protein S11, put.	PB000359.02.0	4	0	4	0	0	0	0	0	0	4	0	4	1.33333	PFC0775w
actin, put.	PB000323.01.0	6	1	2.5	0	0	0	0	0	0	6	1	2.5	1.25	PFL2215w
ribosomal protein L10, put.	PB000761.03.0	2	0	2	0	0	0	3	1	1	5	1	2	1	PF14_0141
RNA-binding protein, put.	PB000007.00.0	6	3	0.75	0	0	0	3	0	3	9	3	1.5	1	MAL8P1.40
40S ribosomal protein S5, put.	PB000915.02.0	0	0	0	0	0	0	3	0	3	3	0	3	1	PF07_0088
ATP-dependent phosphofructokinase, put.	PB000087.03.0	0	0	0	0	0	0	3	0	3	3	0	3	1	PF11_0294
ribosomal protein S3, put.	PB000822.02.0	9	4	1	2	0	2	6	3	0.75	17	7	1.25	1	PF14_0627
Nucleosome assembly protein, put.	PB001284.02.0	3	0	3	0	0	0	0	0	0	3	0	3	1	PFI0930c
RNA-binding protein, put.	PB001161.00.0	2	0	2	0	0	0	1	0	1	3	0	3	1	PFI1175c
hypothetical protein	PB000475.00.0	1	0	1	0	0	0	2	0	2	3	0	3	1	PFI1335w
heat shock protein DNAJ homologue Pfj4, put.	PB000927.03.0	1	0	1	0	0	0	2	0	2	3	0	3	1	PFL0565w
60S ribosomal protein P0	PB000391.01.7	2	0	2	0	0	0	5	3	0.5	7	3	1	0.666667	PF11_0313
ribosomal protein S4, put.	PB000920.03.0	0	0	0	0	0	0	2	0	2	2	0	2	0.666667	PF11_0065
60S ribosomal protein L23, put.	PB104904.00.0	0	0	0	0	0	0	2	0	2	2	0	2	0.666667	PF13_0171
conserved hypothetical protein	PB000327.00.0	0	0	0	0	0	0	2	0	2	2	0	2	0.666667	PF14_0537
hypothetical protein	PB000999.03.0	0	0	0	0	0	0	2	0	2	2	0	2	0.666667	PFB0830w
40S ribosomal protein S15A, put.	PB001345.02.0	0	0	0	0	0	0	2	0	2	2	0	2	0.666667	PFC0735w
nucleosome assembly protein 1, put.	PB000303.02.0	2	0	2	0	0	0	0	0	0	2	0	2	0.666667	PFL0185c
conserved hypothetical protein	PB000315.01.0	2	0	2	0	0	0	0	0	0	2	0	2	0.666667	PFL0280c
RNA helicase, put.	PB000057.03.0	6	4	0.4	0	0	0	9	4	1	15	8	0.777778	0.636364	PF08_0096
60S ribosomal protein L13, put.	PB000221.03.0	3	1	1	0	0	0	0	0	0	3	1	1	0.5	PF08_0075
hsp60, put.	PB000879.01.0	3	1	1	0	0	0	0	0	0	3	1	1	0.5	PF10_0153
40S ribosomal protein S17, put.	PB000303.03.0	0	0	0	0	0	0	3	1	1	3	1	1	0.5	PFL2055w
fructose-bisphosphate aldolase, put.	PB000757.02.0	11	3	2	0	0	0	5	7	-0.25	16	10	0.545455	0.461538	PF14_0425
conserved hypothetical protein	PB000840.00.0	1	0	1	0	0	0	0	0	0	1	0	1	0.333333	MAL8P1.95
Cg4 protein, put.	PB000242.00.0	5	5	0	0	0	0	4	1	1.5	9	6	0.428571	0.333333	PF07_0033
10b antigen, put.	PB000951.00.0	0	0	0	0	0	0	1	0	1	1	0	1	0.333333	PF10_0213
Pfemp3-like protein, put.	PB001108.00.0	0	0	0	0	0	0	1	0	1	1	0	1	0.333333	PF10_0361
conserved hypothetical protein	PB000662.03.0	1	0	1	0	0	0	0	0	0	1	0	1	0.333333	PF13_0048
60S ribosomal subunit protein L18, put.	PB000169.03.0	0	0	0	0	0	0	1	0	1	1	0	1	0.333333	PF13_0224
40S ribosomal subunit protein S6, put.	PB000942.03.0	0	0	0	0	0	0	1	0	1	1	0	1	0.333333	PF13_0228
40S ribosomal protein S13, put.	PB000676.03.0	0	0	0	0	0	0	1	0	1	1	0	1	0.333333	PF13_0316
conserved hypothetical protein	PB000322.00.0	0	0	0	0	0	0	1	0	1	1	0	1	0.333333	PF14_0121
ribosomal protein S25, put.	PB000265.03.0	0	0	0	0	0	0	1	0	1	1	0	1	0.333333	PF14_0205
RNA helicase-1, put.	PB000126.03.0	1	0	1	0	0	0	0	0	0	1	0	1	0.333333	PF14_0655
transcriptional regulator, put.	PB000119.00.0	0	0	0	0	0	0	1	0	1	1	0	1	0.333333	PFE0870w
conserved protein, put.	PB000623.00.0	1	0	1	0	0	0	0	0	0	1	0	1	0.333333	PFI1565w
hypothetical protein	PB000763.03.0	0	0	0	0	0	0	1	0	1	1	0	1	0.333333	PFL0585w
conserved hypothetical protein	PB000248.02.0	1	0	1	0	0	0	0	0	0	1	0	1	0.333333	PFL0795c
actin, put.	PB301219.00.0	1	0	1	0	0	0	0	0	0	1	0	1	0.333333	PFL2215w
hypothetical protein	PB300974.00.0	1	0	1	0	0	0	0	0	0	1	0	1	0.333333	PY04958
60S ribosomal protein L24, put.	PB000194.03.0	1	1	0	0	0	0	1	0	1	2	1	0.5	0.25	PF13_0049
Ribosomal protein family L5, put.	PB000636.03.0	0	0	0	0	0	0	2	1	0.5	2	1	0.5	0.25	PF14_0230
alpha tubulin, put.	PB000857.00.0	0	0	0	0	1	-0.5	2	0	2	2	1	0.5	0.25	PFI0180w
Phosphoglycerate kinase, put.	PB000318.00.0	2	1	0.5	0	0	0	0	0	0	2	1	0.5	0.25	PFI1105w
macrophage migration inhibitory factor homolog, put.	PB000372.03.0	2	1	0.5	0	0	0	0	0	0	2	1	0.5	0.25	PFL1420w
60S ribosomal subunit protein L4/L1, put.	PB000541.02.0	0	0	0	0	0	0	3	2	0.333333	3	2	0.333333	0.2	PFE0350c
elongation factor 1 alpha, put.	PB000423.03.0	7	7	0	0	0	0	2	0	2	9	7	0.25	0.2	PF13_0304
heat shock protein hsp70 homologue	PB001074.01.7	37	41	-0.0952381	17	6	1.57143	22	19	0.15	76	66	0.149254	0.144928	PF11_0351
glyceraldehyde-3-phosphate dehydrogenase, put.	PB000084.03.0	7	3	1	0	0	0	2	5	-0.5	9	8	0.111111	0.0909091	PF14_0598
tubulin beta chain, put.	PB000164.02.0	1	6	-0.714286	7	0	7	12	13	-0.0714286	20	19	0.05	0.0454545	PF10_0084
14-3-3 protein homologue, put.	PB000900.00.0	3	3	0	0	0	0	0	0	0	3	3	0	0	MAL8P1.69
hypoxanthine phosphoribosyltransferase, put.	PB001303.00.0	1	1	0	0	0	0	0	0	0	1	1	0	0	PF10_0121
hypothetical protein	PB001051.00.0	0	1	-0.5	0	0	0	4	3	0.25	4	4	0	0	PF11_0062
phosphoglycerate mutase, put.	PB000139.01.0	1	1	0	0	0	0	0	0	0	1	1	0	0	PF11_0208
hypothetical protein	PB000885.03.0	2	1	0.5	0	0	0	0	1	-0.5	2	2	0	0	PF13_0328
ribosomal protein L1, put.	PB001103.02.0	2	2	0	0	0	0	0	0	0	2	2	0	0	PF14_0391
conserved hypothetical protein	PB106275.00.0	1	1	0	0	0	0	0	0	0	1	1	0	0	PY05401
heat shock protein 86	PB300823.00.7	16	13	0.214286	0	0	0	0	4	-0.8	16	17	-0.0555556	-0.05	PF07_0029
elongation factor 2, put.	PB000800.00.0	5	6	-0.142857	0	0	0	0	0	0	5	6	-0.142857	-0.111111	PF14_0486
Heat shock protein 70 (HSP70) homologue	PB001177.00.7	0	19	-0.95	15	12	0.230769	23	17	0.333333	38	48	-0.204082	-0.196078	PFI0875w
GTP-binding nuclear protein ran/tc4, put.	PB000857.01.0	1	2	-0.333333	0	0	0	0	0	0	1	2	-0.333333	-0.2	PF11_0183
heat shock 70 kDa protein, put.	PB000817.02.0	6	25	-0.730769	19	14	0.333333	25	26	-0.037037	50	65	-0.227273	-0.220588	MAL7P1.228
cysteine -- tRNA ligase, put.	PB000960.00.0	0	1	-0.5	0	0	0	0	0	0	0	1	-0.5	-0.25	PF10_0149
hypothetical protein	PB000142.00.0	0	0	0	0	0	0	0	1	-0.5	0	1	-0.5	-0.25	PF10_0272
histone H2A variant, put.	PB001096.02.0	0	0	0	0	0	0	0	1	-0.5	0	1	-0.5	-0.25	PFC0920w
replication factor A-related protein, put.	PB000785.02.0	0	0	0	0	0	0	0	1	-0.5	0	1	-0.5	-0.25	PFI0235w
endoplasmin homolog precursor, put.	PB000053.00.0	0	1	-0.5	0	0	0	0	0	0	0	1	-0.5	-0.25	PFL1070c
Myb2 protein, put.	PB001418.02.0	0	2	-0.666667	0	0	0	0	0	0	0	2	-0.666667	-0.4	PF10_0327
hypothetical protein	PB300751.00.0	0	0	0	0	0	0	0	2	-0.666667	0	2	-0.666667	-0.4	PF13_0305
pyruvate kinase, put.	PB000521.02.0	0	0	0	0	0	0	0	2	-0.666667	0	2	-0.666667	-0.4	PFF1300w
hypothetical protein	PB300582.00.0	0	2	-0.666667	0	0	0	0	0	0	0	2	-0.666667	-0.4
co-chaperone GrpE, put.	PB300486.00.0	1	3	-0.5	0	0	0	0	1	-0.5	1	4	-0.6	-0.428571	PF11_0258
disulfide isomerase precursor, put.	PB001298.00.0	0	2	-0.666667	0	0	0	0	1	-0.5	0	3	-0.75	-0.5	MAL8P1.17
transport protein, put.	PB000222.02.0	0	3	-0.75	0	0	0	0	0	0	0	3	-0.75	-0.5	PF08_0036
triose-phosphate isomerase, put.	PB001162.00.0	0	3	-0.75	0	0	0	0	0	0	0	3	-0.75	-0.5	PF14_0378
uridine phosphorylase, put.	PB000500.03.0	0	3	-0.75	0	0	0	0	0	0	0	3	-0.75	-0.5	PFE0660c
alpha-tubulin ii	PB001519.02.7	1	1	0	2	0	2	0	9	-0.9	3	10	-0.636364	-0.538462	PFD1050w
