# Supplementary material for: Universal Features of Post-Transcriptional Gene Regulation Are Critical for Plasmodium Zygote Development
Source: PLoS Pathog. 2010 Feb 12;6(2):e1000767. doi: 10.1371/journal.ppat.1000767 (PMC2820534; doi:10.1371/journal.ppat.1000767)
Supplement: Table S3 — Microarray analysis of genes differentially regulated in DOZI-KO and CITH-KO (0.04 MB XLS) [file ppat.1000767.s019.xls]

## Sheet: both4
Table S3
Microarray analysis of genes differentially regulated in DOZI-KO and CITH-KO
Pb gene		gene ID Plasmodium berghei (data source: www.plasmodb.org)
WT vs DOZI-KO		log2 ratio of wildtype compared to DOZI-KO using purified gametocytes
WT vs CITH-KO		log2 ratio of wildtype compared to CITH-KO using purified gametocytes
RT-PCR		cross indicates enrichment of transcript in CITH::GFP immunoprecipitation eluate
Pf ortholog		Plasmodium falciparum ortholog of Plasmodium berghei gene (data source: www.plasmodb.org)
TM		number of transmembrane domains in the Plasmodium berghei protein (data source: www.plasmodb.org)
SP		presence of a signal peptide in the Plasmodium berghei protein is inidcated by a cross (data source: www.plasmodb.org)
orange shading		downregulated in KO mutant compared to wild type parasites
blue shading		upregulated in KO mutant compared to wild type parasites
Pb gene	WT vs DOZI-KO	WT vs CITH-KO	RT-PCR	Pf orthologs	protein	TM	SP
PB000836.00.0	2.18	3.79		PFI0995w	conserved Plasmodium protein, unknown function		x
PB000266.01.0	2.65	3.51	x	PF10_0303	25 kDa ookinete surface antigen precursor (pfs25)	2	x
PB000296.02.0	3.39	3.5		MAL13P1.312	conserved Plasmodium protein, unknown function
PB000020.03.0	2.36	3.27	x	PF08_0136b	von willebrand factor a-domain-related protein, putative		x
PB000814.03.0	1.93	3.18		PFI0205w	conserved Plasmodium protein, unknown function	1
PB000314.02.0	2	3.17		PFI0460w	conserved Plasmodium protein, unknown function
PB001203.02.0	2.57	3.11		MAL7P1.74	conserved Plasmodium protein, unknown function		x
PB000432.00.0	3.03	3.11		PFE0220w	conserved Plasmodium protein, unknown function
PB300567.00.0	2.63	2.95	x	PFL2420w	conserved Plasmodium protein, unknown function
PB000245.02.0	2.1	2.91	x	PFL2320w	conserved Plasmodium protein, unknown function
PB001250.02.0	2.54	2.84		PFL0385c	blood stage antigen 41-3 precursor
PB000566.02.0	2.08	2.74		MAL13P1.84	protein kinase, putative
PB000673.02.0	2.86	2.72		PF14_0227	calcium/calmodulin-dependent protein kinase, putative
PB000090.02.0	1.82	2.67		PFF0735w	conserved Plasmodium protein, unknown function
PB300774.00.0	2.91	2.66		PFI1455c	conserved Plasmodium protein, unknown function
PB001084.00.0	2.11	2.61		PF14_0491	conserved Plasmodium protein, unknown function
PB000408.03.0	2.48	2.55		PFB0177c	conserved Plasmodium protein, unknown function
PB000214.02.0	2.78	2.54		PFI0705w	conserved Plasmodium protein, unknown function
PB103795.00.0	1.82	2.45				1	x
PB000201.02.0	2.01	2.43		PFE0825w	metabolite/drug transporter, putative	9
PB000907.00.0	2.19	2.38		PFI0775w	glycolipid transfer protein, putative
PB000865.00.0	1.73	2.36	x	PF10_0302	28 kDa ookinete surface protein	1	x
PB000829.00.0	2.09	2.36		PFI1005w	ADP-ribosylation factor-like protein
PB001532.02.0	-1.35	2.34		PF07_0029	heat shock protein 86
PB000530.01.0	1.83	2.33		PFE0725c	conserved Plasmodium membrane protein, unknown function	3
PB000388.00.0	2.77	2.33		PFL1765c	conserved Plasmodium protein, unknown function
PB000621.01.0	1.3	2.29		PF11_0045	CPW-WPC family protein
PB001166.02.0	2.32	2.29		PFF1035w	Pfs77 protein
PB000981.00.0	2.53	2.28		PF11_0160	conserved Plasmodium protein, unknown function
PB000634.00.0	2.21	2.25		PF14_0521	conserved Plasmodium protein, unknown function
PB000648.02.0	2.55	2.25		PFL1460c	conserved Plasmodium protein, unknown function
PB000876.00.0	2.01	2.23		MAL8P1.78	small heat shock protein, putative
PB000176.03.0	2.04	2.2		PFD0910w	conserved Plasmodium protein, unknown function	1	x
PB000866.03.0	2.37	2.18		PF08_0073	conserved Plasmodium protein, unknown function
PB300957.00.0	1.88	2.14		PF14_0628
PB300940.00.0	2.3	2.14		PFL1165w	conserved Plasmodium protein, unknown function
PB000070.00.0	1.31	2.13		PFC0895w	CPW-WPC family protein
PB000504.02.0	2.91	2.06		PF14_0532	LCCL domain-containing protein CCP2		x
PB102048.00.0	2.23	2.06		PF14_0544	conserved Plasmodium protein, unknown function
PB000653.03.0	2.88	2.04		PF13_0220	conserved Plasmodium protein, unknown function
PB000915.01.0	2.34	2.03		PFE0550w	conserved Plasmodium protein, unknown function	1	x
PB001530.02.0	1.76	2.02		MAL13P1.195	CPW-WPC family protein
PB000446.02.0	2.77	2.01		PFF1215w	sphingomyelin synthase, putative	6
PB000851.02.0	2.57	2		PFA0490w	conserved Plasmodium protein, unknown function
PB000461.01.0	2.24	1.99		PF11_0431	membrane skeletal protein, putative
PB101372.00.0	1.7	1.98
PB000717.03.0	1.07	1.96		PF14_0143	Atypical protein kinase, ABC-1 family, putative
PB001125.00.0	2.6	1.95		PF08_0033	membrane skeletal protein IMC1-related
PB000437.01.0	1.66	1.95		PF14_0625	Aspartyl protease, putative
PB301316.00.0	3.36	1.88		PF07_0031	heat shock protein 86 family protein
PB000251.03.0	1.42	1.87		PFB0690w	conserved Plasmodium protein, unknown function
PB001275.02.0	1.04	1.86		PFL0705c	adrenodoxin-type ferredoxin, putative	1	x
PB000242.01.0	2.33	1.85		PF11_0422	conserved Plasmodium protein, unknown function
PB104209.00.0	2.45	1.84				2	x
PB108044.00.0	1.96	1.84
PB000594.00.0	2.67	1.83		PF14_0544	conserved Plasmodium protein, unknown function
PB300241.00.0	1.68	1.8		PFC0910w	conserved Plasmodium protein, unknown function
PB000346.00.0	2.21	1.79		PFC0176c	conserved Plasmodium protein, unknown function
PB000104.00.0	1.14	1.79		PFF1465w	conserved Plasmodium protein, unknown function	1	x
PB403516.00.0	2.4	1.77		PFE0530w	conserved Plasmodium protein, unknown function
PB000314.00.0	1.63	1.77		PFL1030w	membrane skeletal protein, putative
PB000230.01.0	1.94	1.77	x	PFL1090w	glideosome-associated protein 45
PB000278.01.0	1.72	1.76		PF11_0372	conserved Plasmodium protein, unknown function		x
PB000084.01.0	1.64	1.75		PF08_0097	conserved Plasmodium membrane protein, unknown function	3
PB000682.02.0	2.37	1.74		PF13_0050	HORMA domain protein, putative
PB300813.00.0	2.35	1.74	x	PFC0185w	membrane skeletal protein IMC1-related
PB000997.02.0	1.89	1.74		PFE1440c	conserved Plasmodium protein, unknown function
PB101358.00.0	1.91	1.74				2
PB000671.00.0	1.74	1.7		MAL7P1.87	conserved Plasmodium protein, unknown function
PB300803.00.0	1.84	1.7		PF14_0682	conserved Plasmodium membrane protein, unknown function	2
PB000500.01.0	1.54	1.7		PFB0155c
PB001036.00.0	1.8	1.7		PFE1540w	CPW-WPC family protein
PB001197.02.0	1.21	1.69		MAL13P1.129	conserved Plasmodium protein, unknown function	2
PB000034.01.0	2.26	1.69		PF11_0325	conserved Plasmodium protein, unknown function
PB300170.00.0	2.55	1.69		PFE0770w	conserved Plasmodium protein, unknown function
PB300967.00.0	2.16	1.68		PFF0565c	conserved Plasmodium protein, unknown function
PB000195.02.0	1.99	1.66		PFE0480c	conserved Plasmodium protein, unknown function
PB000209.00.0	2.08	1.65		PFE0730c	ribose 5-phosphate epimerase, putative
PB001102.01.0	3.05	1.62		PF11_0540	conserved Plasmodium protein, unknown function
PB000282.00.0	1.82	1.61		PF13_0123	conserved Plasmodium protein, unknown function
PB000633.00.0	1.64	1.6	x	PF14_0522	conserved Plasmodium protein, unknown function
PB000676.02.0	1.37	1.54		PFF1455c	CPW-WPC family protein
PB001095.03.0	1.22	1.52		PFB0730w	dead/deah box helicase, putative
PB000572.01.0	2.53	1.51		PF11_0442	transcription factor with AP2 domain(s)
PB001074.02.0	1.07	1.51		PF13_0289	protease, caspase family
PB001658.02.0	1.55	1.51		PF14_0143	Atypical protein kinase, ABC-1 family, putative
PB000503.02.0	1.39	1.48		PFI0575c	conserved Plasmodium protein, unknown function	2
PB000879.01.0	-1.03	1.47		PF10_0153	hsp60
PB000249.03.0	2.06	1.44	x	PF13_0226	conserved Plasmodium protein, unknown function
PB000955.03.0	2.34	1.44		PFI0185w	conserved Plasmodium protein, unknown function		x
PB000638.02.0	2.13	1.42		PF14_0020	choline kinase
PB000011.02.0	1.85	1.41		PFI1095w	conserved Plasmodium protein, unknown function	1
PB000824.02.0	2.07	1.4		PF13_0093	conserved Plasmodium protein, unknown function		x
PB000662.02.0	2.3	1.38		MAL8P1.29	conserved Plasmodium protein, unknown function
PB405932.00.0	1.31	1.37		PF11_0460	conserved Plasmodium protein, unknown function
PB300652.00.0	2.5	1.36		MAL13P1.316	conserved Plasmodium protein, unknown function
PB300696.00.0	1.78	1.36		MAL13P1.342	conserved Plasmodium protein, unknown function
PB001059.00.0	2.73	1.35	x	PF11_0087	Rad51 homolog, putative
PB001090.00.0	1.67	1.34		PF07_0094	conserved Plasmodium protein, unknown function		x
PB001277.02.0	1.08	1.33		MAL13P1.88	conserved Plasmodium protein, unknown function
PB000028.02.0	2.03	1.32		MAL8P1.137	conserved Plasmodium protein, unknown function
PB001293.00.0	1.37	1.29		PFL1675c	CPW-WPC family protein	1	x
PB000164.03.0	1.52	1.27		PFL0650c	conserved Plasmodium protein, unknown function
PB001233.02.0	2.1	1.26		PF10_0329	plasmepsin VII
PB000157.01.0	2.92	1.22		MAL13P1.102	conserved Plasmodium protein, unknown function
PB000892.00.0	1.26	1.22		PFD0210c	pbs36 homologue	1	x
PB000817.01.0	2.44	1.2		PF07_0104	kinesin-like protein, putative
PB000864.03.0	1.14	1.2	x	PFC0495w	plasmepsin VI, ASP	1	x
PB001624.02.0	2.25	1.18		PFI1305w	conserved Plasmodium membrane protein, unknown function	6
PB000051.02.0	2.38	1.15		PF13_0103	conserved Plasmodium protein, unknown function
PB000411.00.0	1.33	1.14		PF14_0379	conserved Plasmodium protein, unknown function
PB001237.00.0	2.44	1.11		PFD0545w	conserved Plasmodium protein, unknown function
PB000924.03.0	1.42	1.1		PF10_0115	QF122 antigen
PB000685.03.0	2.31	1.09		PF14_0683	conserved Plasmodium protein, unknown function
PB000878.02.0	-0.99	1.07		PF10_0063	DNA/RNA-binding protein, putative
PB001334.02.0	1.43	1.07		PF14_0040	Secreted ookinete adhesive protein		x
PB001160.00.0	1.23	1.04		PFI1155w	conserved Plasmodium protein, unknown function
PB000507.03.0	2.09	1.03		PF08_0118	conserved Plasmodium protein, unknown function
PB000270.03.0	-1.7	1.01		PF07_0029	heat shock protein 86
PB000018.03.0	1.13	1.01		PF14_0272	CPW-WPC family protein
PB000272.02.0	2.8	1		PF14_0222	Ankyrin, putative
PB300220.00.0	1.27	-0.97		PF14_0252	conserved Plasmodium protein, unknown function	1
PB000237.02.0	-1.07	-1.06		PFC1045c	conserved Plasmodium protein, unknown function
PB001322.02.0	1.05	-1.18		PF14_0578	conserved Plasmodium protein, unknown function
PB300665.00.0	2.24	-1.18		PFI0880c	glideosome-associated protein 50	2	x
PB000254.00.0	-0.99	-1.51		PFB0765w	conserved Plasmodium protein, unknown function
PB000163.02.0	-1.57	-1.64		PF10_0407	dihydrolipoamide S-acetyltransferase
