# Supplementary material for: Universal Features of Post-Transcriptional Gene Regulation Are Critical for Plasmodium Zygote Development
Source: PLoS Pathog. 2010 Feb 12;6(2):e1000767. doi: 10.1371/journal.ppat.1000767 (PMC2820534; doi:10.1371/journal.ppat.1000767)
Supplement: Table S4 — Manually curated genes differentially regulated in CITH-KO and/or DOZI-KO gametocytes (0.03 MB XLS) [file ppat.1000767.s020.xls]

## Sheet: Sheet1
Table S4
Manually curated genes differentially regulated
in CITH-KO and/or DOZI-KO gametocytes
Pf gene		gene ID Plasmodium falciparum (data source: www.plasmodb.org)
Pb gene		gene ID Plasmodium berghei (data source: www.plasmodb.org)
WT vs DOZI-KO		log2 ratio of wildtype compared to DOZI-KO using purified gametocytes
WT vs CITH-KO		log2 ratio of wildtype compared to CITH-KO using purified gametocytes
RT-PCR		cross indicates enrichment of transcript in CITH::GFP immunoprecipitation eluate
nd		not detected, i.e. log2 < 1
Pf gene	Pb gene	WT vs DOZI-KO	WT vs CITH-KO	P. falciparum protein annotation	other description or domains
AP2/ERF
PF11_0091	PB001077.01.0	1.54	nd	transcription factor with AP2 domain(s), putative
PF11_0442	PB000572.01.0	2.53	1.51	transcription factor with AP2 domain(s)
PF13_0026	PB000974.00.0	1.31	nd	transcription factor with AP2 domain(s)
PFF0200c	PB300561.00.0	1.59	nd	transcription factor with AP2 domain(s)
Zn-fingers
PF08_0118	PB000507.03.0	2.09	1.02857	conserved Plasmodium protein, unknown function
PF10_0046	PB000859.01.0	2.13	nd	Zinc finger, C3HC4 type, putative
PF10_0273	PB000000.01.0	1.75	0.863938	DHHC-type zinc finger protein, putative
PF11_0217	PB000331.02.0	1.38	nd	conserved Plasmodium membrane protein, unknown function
PF13_0314	PB001257.02.0	2.9	nd	conserved Plasmodium protein, unknown function
PFE1145w	PB001639.02.0	1.03	nd	conserved Plasmodium protein, unknown function
PFF0485c	PB001212.02.0	1.45	nd	zinc finger, putative
PFL0510c	PB001099.01.0	2.54	nd	conserved Plasmodium protein, unknown function
DEAD DNA helicase
MAL13P1.312	PB000296.02.0	3.39	3.5	conserved Plasmodium protein, unknown function
alveolins
PF08_0033	PB001125.00.0	2.6	1.95233	membrane skeletal protein IMC1-related
PF10_0039	PB000096.01.0	2.31	nd	membrane skeletal protein IMC1-related
PF13_0226	PB000249.03.0	2.06	1.44361	conserved Plasmodium protein, unknown function
PFC0185w	PB300813.00.0	2.35	1.73552	membrane skeletal protein IMC1-related
PFE1285w	PB000207.03.0	1.93	nd	membrane skeletal protein IMC1-related
PFF1035w	PB001166.02.0	2.32	2.28688	Pfs77 protein
PFL1030w	PB000314.00.0	1.63	1.76553	membrane skeletal protein, putative
Inner membrane complex 1b
PF11_0431	PB000461.01.0	2.24	1.99277	membrane skeletal protein, putative
Winzeler in motility
PFL0925w	PB000621.03.0	2.08	nd	Formin 2, putative
PFL1090w	PB000230.01.0	1.94	1.76977	gliding-associated protein 45, GAP45 putative
PFL2225w	PB000193.03.0	1.87	nd	myosin A tail domain interacting protein MTIP, putative
PF07_0104	PB000817.01.0	2.44	1.19535	kinesin-like protein, putative
PF13_0161	PB000553.03.0	2.34	nd	conserved Plasmodium protein, unknown function
PF13_0233	PB001069.00.0	2.43	nd	myosin a
PFD0395c	PB001004.02.0	NA	nd	conserved Plasmodium protein, unknown function	actin-like
PFE0770w	PB300170.00.0	2.55	1.69153	conserved Plasmodium protein, unknown function
PFE0785c	PB000693.02.0	NA	NA	metabolite/drug transporter, putative
PFF1365c	PB000952.03.0	1.8	nd	HECT-domain (ubiquitin-transferase), putative
PFI0690c	PB100346.00.0	1.71	nd	conserved Plasmodium protein, unknown function
PFI0880c	PB300665.00.0	2.24	-1.18442	glideosome-associated protein 50
PFL0545w	PB000464.00.0	2.06	nd	kinesin-related protein, putative
protein kinase
PFL1885c	PB000396.00.0	1.4	nd	Calcium/Calmodulin-dependent protein kinase 2, putative
MAL13P1.278	PB000513.02.0	1.41	nd	serine/threonine protein kinase, putative
MAL13P1.84	PB000566.02.0	2.08	2.74416	protein kinase, putative
MAL8P1.203	PB000268.02.0	1.03	nd	Serine/Threonine protein kinase, FIKK family
PF11_0464	PB000477.02.0	2.63	nd	Serine/Threonine protein kinase, putative
PF14_0143	PB000717.03.0	1.07	1.95606	Atypical protein kinase, ABC-1 family, putative
PF14_0227	PB000673.02.0	2.86	2.72465	calcium/calmodulin-dependent protein kinase, putative
PF14_0392	PB001104.02.0	1.73	nd	Ser/Thr protein kinase, putative
PFB0665w	PB300788.00.0	NA	nd	serine/threonine protein kinase, putative
phosphatase
PF14_0525	PB000744.00.0	NA	nd	protein phosphatase 7 homolog, putative	gene model changed, joined with PF14_0524
PFI1360c	PB001577.02.0	1.61	nd	serine/threonine protein phosphatase, putative
phosphodiesterase
PF14_0672	PB000873.01.0	1.09	0.925999	cyclic nucleotide phosphodiesterase, putative	DPEdelta
meiosis/recombination
PFF1125c	PB001281.02.0	1.08	nd	RNA-binding protein mei2 homologue, putative
PF14_0470	PB000721.01.0	2.15	0.847997	DNA replication related protein, putative
PF14_0252	PB300220.00.0	1.27	-0.971431	conserved Plasmodium protein, unknown function	Chromosome segregation protein homology
PF11_0087	PB001059.00.0	2.73	1.3505	Rad51 homolog, putative
Adhesins
PFF1455c	PB000676.02.0	1.37	1.53605	CPW-WPC family protein	Pb-fam 5 protein
PFL1675c	PB001293.00.0	1.37	1.29278	CPW-WPC family protein	Pb-fam 5 protein
MAL13P1.195	PB001530.02.0	1.76	2.02148	CPW-WPC family protein	Pb-fam 5 protein
PF08_0136b	PB000020.03.0	2.36	3.26754	von willebrand factor a-domain-related protein	von willebrand factor a-domain-related protein, putative
PF10_0302	PB000865.00.0	1.73	2.35614	28 kDa ookinete surface protein	ookinete surface protein Pos28-1, putative
PF10_0303	PB000266.01.0	2.65	3.51349	25 kDa ookinete surface antigen precursor (pfs25)	25 kDa ookinete surface antigen precursor pfs25
PF11_0045	PB000621.01.0	1.3	2.28688	CPW-WPC family protein
PF14_0040	PB001334.02.0	1.43	1.07039	Secreted ookinete adhesive protein	SOAP
PF14_0272	PB000018.03.0	1.13	1.0072	CPW-WPC family protein
PF14_0491	PB001084.00.0	2.11	2.60881	conserved Plasmodium protein, unknown function	LAP family
PF14_0532	PB000504.02.0	2.91	2.06005	LCCL domain-containing protein CCP2	LCCL domain-containing protein CCP2, putative
PFC0895w	PB000070.00.0	1.31	2.12763	CPW-WPC family protein
PFE1540w	PB001036.00.0	1.8	1.70487	CPW-WPC family protein
PFI1155w	PB001160.00.0	1.23	1.04264	conserved Plasmodium protein, unknown function	P36
