# Supplementary material for: Universal Features of Post-Transcriptional Gene Regulation Are Critical for Plasmodium Zygote Development
Source: PLoS Pathog. 2010 Feb 12;6(2):e1000767. doi: 10.1371/journal.ppat.1000767 (PMC2820534; doi:10.1371/journal.ppat.1000767)
Supplement: Table S5 — The Plasmodium falciparum and P. berghei complement of proteins involved in RNA degradation (0.04 MB XLS) [file ppat.1000767.s021.xls]

## Sheet: Sheet2
Table S5
The Plasmodium falciparum and P. berghei complement of proteins involved in RNA degradation
protein	P. falciparum	P. berghei	function
Ski2	PFF0100w	PB001112.02.0	ATP dependent RNA helicase, putative
Ski3	ND	ND
Ski5	ND	ND
Ski6	PF14_0256	PB001661.02.0	exosome complex exonuclease rrp41, putative
Ski7	PF11_0245	PB001080.03.0	translation elongation factor EF-1, subunit alpha, putative
SkI8	PFA0520c	PB000212.01.0	chromatin assembly factor 1 p55 subunit, putative
		PB000452.03.0	chromatin assembly factor 1 subunit, putative
		PB000892.02.0	chromatin assembly factor 1 protein WD40 domain, putative
DCP1	PF10_0314	PB001032.00.0	asparagine-rich antigen, putative
DCP2	PF13_0048	PB000662.03.0	conserved hypothetical protein
UPF1	PF10_0057	PB000602.03.0	hypothetical protein
		PB000800.03.0	erythrocyte membrane-associated antigen, putative
UPF2	PFI1265w	PB000575.01.0	conserved hypothetical protein
UPF3	PF13_0158	PB000277.00.0	conserved hypothetical protein
NOT1	PF14_0170	PB000517.00.0	conserved hypothetical protein
NOT1		PB000726.00.0	hypothetical protein
NOT1	PF11_0049	PB000671.02.0	hypothetical protein
NOT1		PB000870.01.0	hypothetical protein
NOT1		PB001157.01.0	hypothetical protein
NOT2	PF11_0297	PB000765.03.0	conserved hypothetical protein
NOT3	PF10_0062	PB001178.01.0	conserved hypothetical protein
NOT4	PFL1705w	PB000993.02.0	conserved hypothetical protein
NOT5	ND	ND
POP2	MAL8P1.104	PB001232.00.0	conserved hypothetical protein
CCR4	PFE0980c	PB000509.03.0	conserved hypothetical protein
CAF40	PFE0375w	PB001632.02.0	cell differentiation protein rcd1, putative
CAF130	ND	ND
LSM1	PF11_0255	PB000295.00.0	conserved hypothetical protein
LSM2	PFE1020w	PB000722.03.0	U6 snRNA-associated sm-like protein Lsm2, putative
LSM3	PF08_0049	ND***
LSM4	PF11_0524	PB000644.03.0	U6 snRNA associated Sm-like protein LsM4, putative
LSM5	PF14_0411	ND***
LSM6	PF13_0142	PB000186.00.0	U6 snRNA-associated sm-like protein, putative
LSM7	PFL0460w	PB000669.01.0	U6 snRNA-associated Sm-like protein, putative
PAT1	ND	ND
XRN	PFI0455w	PB000181.03.0	hypothetical protein
	PFI0455w	PB000392.00.0	exoribonuclease, putative
PARN	PF14_0413	PB000880.03.0	conserved hypothetical protein
DHH1	PFC0915w (DOZI)	PB000603.01.0
EDC3	ND	ND
HEDLS	ND	ND
***LSM3	PF08_0049	PKH_051130	ribonucleoprotein, putative
		PVX_089370	U6 snRNA-associated Sm-like protein LSm3, putative
		PY03069	Putative Ribonucleoprotein
***LSM5	PF14_0411	PC000554.03.0	small nuclear ribonuclear protein, putative
		PKH_126300	small nuclear ribonuclear protein, putative
		PVX_118325	U6 snRNA-associated Sm-like protein LSm5, putative
*** NO homologues in P. berghei but they are in other species
