# Supplementary material for: Universal Features of Post-Transcriptional Gene Regulation Are Critical for Plasmodium Zygote Development
Source: PLoS Pathog. 2010 Feb 12;6(2):e1000767. doi: 10.1371/journal.ppat.1000767 (PMC2820534; doi:10.1371/journal.ppat.1000767)
Supplement: Table S6 — Oligonucleotide primer list (0.02 MB XLS) [file ppat.1000767.s022.xls]

## Sheet: Sheet1
Table S6
Oligonucleotide primer list
gene name	gene-ID	primer	sequence	primer	sequence
EF1A	pb000423.03.0	1484	AGCCGATAAAGTTGACTTTAT	1486	ATAACCCAATTTATTGCACAC
P47	pb001526.02.0	1525	TTGGCGCGCTATAATATTCCTTCAATAAGGAAATAC	1526	TCCCCGCGGGTACCTTTTCCATATGCTCATAGTCG
p25	pb000266.10.0	535	TGCTCTAGAATGAATACTTATTACAGTGTT	536	TGCTCTAGATTAAATGATATTTGAAAATATTAG
P28	pb000865.00.0	537	TGCTCTAGAATGAATTTTAAATACAGTTTTATT	538	TGCTCTAGATTACATTACTATCACGTAAATAAC
	pb000245.02.0	2398	CATATGGCCCTAGAAATTGGCAATTC	2399	GGATTCATGGATCTATGAAATGTATCCAC
	pb000249.03.0	249F	GCGGGCATTCCAAATTTAC	249R	GCGGGCATTCCAAATTTAC
	pb300567.00.0	567F	GGCATGGAAAAAGGACAAGA	567R	TTTTCTAATTCCTCTGTCATATATTTT
	pb000633.00.0	2375	CATATGCAACCTTTCAATTTCTTAAC	2376	GGATCCATATTTTATTCTTACAATGGTTG
	pb300813.00.0	813F	CAAAGTCCCAGAAAATGCAA	813R	TGGTTTTTGGGCATTTCTTT
	pb000864.03.0	864F	GTTTGATAACTGGGCCATCG	864R	TGTCAAGGGACATCAGTCCA
RAD51	pb001059.00.0	2880	AAGAAGATACAATTTCGC	1059R	TCTGTTGGGTGCAAACCATA
	pb001148.00.0	2881	TATCCAAGTTAATTTTGC	1148R	GGATTCGCGTGAAACAATTT
	pb000120.01.0	2821	AAAGAATTCGATAATTGTTATAATTTG	2822	AAAGCGGCCGCTATTACGTTCTTTAATTAG
	pb000695.03.0	2829	AAAGAATTCATAAAAATTCGGATAACTC	2830	AAAGCGGCCGCTAGTTCTACCATATCCTGC
CITH	pb000768.03.0	2831	AAAGAATTCAGATATGAAGGAATTTTG	2832	AAAGCGGCCGCTATAGGCTGGGTATCTGTTAAATG
	pb000805.02.0	2833	AAAGAATTCCGTCTAATAGCGCCTTTG	2834	AAAGCGGCCGCTATATCTTGGGTTATTGTAAAATG
	pb000862.00.0	2837	AAAGAATTCAGAATTACATCAACAGGC	2838	AAAGCGGCCGCTTGATAAGGCTCTTCCACC
DOZI	pb000603.01.0	2843	AAAGAATTCAGTTATAAAACTAATTGTG	2844	AAAGCGGCCGCTAAGCTCTCTTTTCAAAAAG
ROM3	rhomboid 3	1812	TTATTGTATGGATTAGTTTTTTCC	1813	TATCCCAAAAATTTGTTATAATGG
WARP	pb000020.03.0	3333	ACATCACCTTAGTTGTAG	1678	GGTATTAAGCTTTTGTTTGCTCC
DHFR/TS	tgdhfr/ts	1419	AGATCTGGGACAAGAATGTG	1420	ACTAGTGACAGCCATCTCCATCTG
MYOSIN-A	pb001069.00.0	3331	AGAAGTATTGAAATTATC	3332	TGCTAAACATTGATCTTC
GAP45	pb000230.01.0	3325	ATGAATTAACTGAAAAGG	3326	TTGAACAATTCCAGTAGC
diagnostic PCRs diagnosticPCRs	gene	primer	sequence
	gfp	1753	CCGTATGTTGCATCACCTTCACCC
	tgdhfr	1488	GGACGAATCCAGATGGAGAT
	tgdhfr	1419	AGATCTGGGACAAGAATGTG
	tgdhfr	1420	ACTAGTGACAGCCATCTCCATCTG
	dhfr 3’ UTR	1744	ACAGTTATAAATACAATCAATTGG
	5’ pbdhfr/ts	695	AATATTCATAACACACTTTTAAGC
	dhfr 3’ UTR	1662	GATTCATAAATAGTTGGACTTG
plasmid	gene	primer	sequence
909cl1	pb000768.03.0	2773	AAAGGTACCTTGACATATCAATTTGTG
909cl1	pb000768.03.0	2776	AAAGCGGCCGCAGTATTTGTATATAGGTG
909cl1	pb000768.03.0	2775	AAAGAATTCCAAAGATGTATTATCTGC
909cl1	pb000768.03.0	2832	AAAGCGGCCGCTATAGGCTGGGTATCTGTTAAATG
909cl1	pb000768.03.0	2958	GATGTATCATTTTTAGTC
909cl1	pb000768.03.0	2831	AAAGAATTCAGATATGAAGGAATTTTG
909cl1	pb000768.03.0	2832	AAAGCGGCCGCTATAGGCTGGGTATCTGTTAAATG
856cl1 & 934cl1	pb000768.03.0	2773	AAAGGTACCTTGACATATCAATTTGTG
856cl1 & 934cl1	pb000768.03.0	2774	AAAAAGCTTTTACCCCTTATCAATTTG
856cl1 & 934cl1	pb000768.03.0	2775	AAAGAATTCCAAAGATGTATTATCTGC
856cl1 & 934cl1	pb000768.03.0	2776	AAAGCGGCCGCAGTATTTGTATATAGGTG
856cl1 & 934cl1	pb000768.03.0	2957	TTTAAGGCCAGAGTGTAG
856cl1 & 934cl1	pb000768.03.0	2958	GATGTATCATTTTTAGTC
927cl1	pb000603.01.0	2238	AAAGAATTCAATATACAGAAAATATATCCTG
927cl1	pb000603.01.0	2239	AAAAAGCTTACAAGTGTTATATATATTACAG
927cl1	pb000603.01.0	2240	AAACCCGGGACCACATCATAATGATGAACAC
927cl1	pb000603.01.0	2241	AAAGGATCCTAATGCGAACAAAACGTGATCC
927cl1	pb000603.01.0	2290	ATAAAACTCGTTATGCATG
927cl1	pb000603.01.0	2387	TATTATATCATGCTTGCG
820m1.cl1.cl1	calmodulin	2566	TGCTCTAGAATTATTAATATATATGAATATATATACATCGTTGTATGCG
820m1.cl1.cl1	calmodulin	2567	CGGGGTACCGACCATATAAGAATTAACCC
820m1.cl1.cl1	p48/45	1881	GCTCTAGAAGTAGTGTGTAGCGTATTC
820m1.cl1.cl1	p48/45	1882	CGGGGTACCCGCATATCGAAATGATGCTATC
