# Supplementary material for: Universal Features of Post-Transcriptional Gene Regulation Are Critical for Plasmodium Zygote Development
Source: PLoS Pathog. 2010 Feb 12;6(2):e1000767. doi: 10.1371/journal.ppat.1000767 (PMC2820534; doi:10.1371/journal.ppat.1000767)
Supplement: Table S7 — Plasmodium berghei transgenic parasite lines (0.02 MB XLS) [file ppat.1000767.s023.xls]

## Sheet: Sheet1
Table S7
Plasmodium berghei transgenic parasite lines
parasite clone	genotype	background	locus of insertion	reference
507cl1	gfp – constitutive	cl15cy1	pb000214.00.0 (230p)	Franke-Fayard, B., Trueman, H., Ramesar, J., Mendoza, J., van der Keur, M., van der Linden, R., Sinden, R. E., Waters, A. P., and Janse, C. J. (2004) Mol. Biochem. Parasitol. 137, 23-33
820cl1.m1.cl1	gfp/rfp – male/female	cl15cy1	pb000214.00.0 (230p)	this study
560cl1	Δpbdozi	cl15cy1	pb000603.01.0 (dozi)	Mair, G. R., Braks, J. A., Garver, L. S., Wiegant, J. C., Hall, N., Dirks, R. W., Khan, S. M., Dimopoulos, G., Janse, C. J., and Waters, A. P. (2006) Science 313, 667-669
856cl1	Δpbcith	507.1	pb000768.03.0 (cith)	this study
927cl1	Δpbdozi	820.1.1	pb000603.01.0 (dozi)	this study
934cl1	Δpbcith	820.1.1	pb000768.03.0 (cith)	this study
683cl4	pbdozi::gfp	cl15cy1	pb000603.01.0 (dozi)	this study
909cl1	pbcith::gfp	cl15cy1	pb000768.03.0 (cith)	this study
137cl1	Δpb47	cl15cy1	pb001526.02.0 (p47)	Khan, S. M., Franke-Fayard, B., Mair, G. R., Lasonder, E., Janse, C. J., Mann, M., and Waters, A. P. (2005) Cell 121, 675-687
270cl1	Δpb48/45	cl15cy1	pb001525.02.0 (p48/45)	van Dijk, M. R., Janse, C. J., Thompson, J., Waters, A. P., Braks, J. A., Dodemont, H. J., Stunnenberg, H. G., van Gemert, G. J., Sauerwein, R. W., and Eling, W. (2001) Cell 104, 153-164
see also www.pberghei.eu
